# Supplementary material for: Personalized Type 2 Diabetes Management Using a Mobile Application Integrated with Electronic Medical Records: An Ongoing Randomized Controlled Trial
Source: Int J Environ Res Public Health. 2021 May 16;18(10):5300. doi: 10.3390/ijerph18105300 (PMC8155840; doi:10.3390/ijerph18105300)
Supplement: Supplementary file 1 [file ijerph-18-05300-s001.zip]

Archive with 1 entries (1 files):
- ijerph-1157825-supplementary.pdf
